# Supplementary material for: Combined Transarterial Chemoembolization and Radiofrequency Ablation for Hepatocellular Carcinoma Infeasible for Ultrasound-Guided Percutaneous Radiofrequency Ablation: A Comparative Study with General Ultrasound-Guided Radiofrequency Ablation Outcomes
Source: Cancers (Basel). 2023 Oct 28;15(21):5193. doi: 10.3390/cancers15215193 (PMC10650828; doi:10.3390/cancers15215193)
Supplement: Supplementary file 1 [file cancers-15-05193-s001.zip]

Archive with 1 entries (1 files):
- cancers-2617924-supplementary.pdf
